# Supplementary material for: Utilizing digital pathology to quantify stromal caveolin-1 expression in malignant and benign ovarian tumors: Associations with clinicopathological parameters and clinical outcomes
Source: PLoS One. 2021 Nov 23;16(11):e0256615. doi: 10.1371/journal.pone.0256615 (PMC8610269; doi:10.1371/journal.pone.0256615)
Supplement: S2 File — (XLS) [file pone.0256615.s002.xls]

## Sheet: Data
Cohort	Assay	Age_at_Diagnosis	Resp0nse_Therapy	Case	Death	Grade	Stage	Survival_months	Nodal_status	Tumor_size	Debulking	LVI	TIL	CYSTIC	cav1NS_mean	cav1NE_mean	cav1DS_mean	cav1TE_mean	NE_Hscore	NS_Hscore	TE_Hscore	DS_Hscore
Cohort1	IHC	33	IR	1	1	High	III/IV	84.3		>50mm									1	0	3	0
Cohort1	IHC	49	CR	1	1	High	III/IV	58.1667	0	>50mm											3	1
Cohort1	IHC	35	CR	1	0	High	III/IV	219.8													3	1
Cohort1	IHC	79	IR	1	1	High	III/IV	12.2667		>20mm-<=50mm											3	0
Cohort1	IHC	38	CR	1	0	High	III/IV	392.933	0	>50mm											3	0
Cohort1	IHC	51	IR	1	1	High	III/IV	14.4	0	>50mm									3.6	0	2	0
Cohort1	IHC	52	IR	1	1	High	III/IV	31.4333	0	>50mm											3	0
Cohort1	IHC	65	CR	1	1	High	III/IV	31.4	1	>50mm											3	0
Cohort1	IHC	53	CR	1	0	High	III/IV	363.267	0	>50mm											6	4
Cohort1	IHC	55	CR	1	1	High	III/IV	116.967	0	>50mm											2	0
Cohort1	IHC	66	IR	1	1	High	III/IV	32.6333	0	>50mm											6	4
Cohort1	IHC	71	IR	1	1	High	III/IV	12.4667	0	>50mm											3	0
Cohort1	IHC	51	CR	1	1	High	III/IV	18.3	0	>50mm											3	0
Cohort1	IHC			0															4	4
Cohort1	IHC	69	IR	1	1	High	III/IV	11.1333	0	>50mm											3	1
Cohort1	IHC	52	IR	1	1	High	III/IV	18.9667	1	>50mm											6	1
Cohort1	IHC	70	CR	1	0	High	III/IV	309.667	0	>50mm											3	0
Cohort1	IHC	64	CR	1	1	High	III/IV	300.367	0	>50mm											3	0
Cohort1	IHC	47	IR	1	1	High	III/IV	15.4667	0	>50mm											0	0
Cohort1	IHC	50	CR	1	1	High	III/IV	82.5	0	>50mm											3	1
Cohort1	IHC	54	CR	1	0	High	III/IV	298.9	0	>50mm											3	0
Cohort1	IHC	63	IR	1	1	High	III/IV	30.7		>50mm											3	0
Cohort1	IHC	73	IR	1	1	High	III/IV	6.46667		>50mm											3	0
Cohort1	IHC	66	CR	1	1	High	III/IV	73.3333	0	>50mm											6	1
Cohort1	IHC	66	IR	1	1	High	III/IV	22.6667		>50mm											0	0
Cohort1	IHC			0															4	0
Cohort1	IHC	83	CR	1	1	High	III/IV	68.4	0	>50mm											0	0
Cohort1	IHC	55	CR	1	1		I/II	93.2667	0	>50mm											3	1
Cohort1	IHC	62	IR	1	1	High	III/IV	23.1667	1	>50mm									4	1	3	0
Cohort1	IHC	60	IR	1	1	High	III/IV	19.7667	1	>50mm											3	0
Cohort1	IHC	72	CR	1	1	High	III/IV	155.167	0	>50mm											0	0
Cohort1	IHC	77	IR	1	1	High	III/IV	17.5	0												3	0
Cohort1	IHC	47	CR	1	1	High	III/IV	69.3667	0	>50mm											0	0
Cohort1	IHC	76	CR	1	1	High	III/IV	40.6333		>50mm											3	0
Cohort1	IHC	75	CR	1	1	High	III/IV	211.567	1	>50mm											0	0
Cohort1	IHC	57	IR	1	1	High	III/IV	13.7333	1	>50mm											3	0
Cohort1	IHC	63	IR	1	1	High	III/IV	11.6	0	>50mm											0	0
Cohort1	IHC	51	CR	1	1	High	III/IV	66.1333		>50mm											3	0
Cohort1	IHC	60	CR	1	1	High	III/IV	34.9		>50mm											0	0
Cohort1	IHC	55	IR	1	1	High	III/IV	18.4667		>50mm											6
Cohort1	IHC			0															2	0
Cohort1	IHC	60	CR	1	1	High	III/IV	62.5	0	>50mm									6	0.5	3	0
Cohort1	IHC	71	IR	1	1	High	III/IV	10.3		>50mm											3	1
Cohort1	IHC	71	CR	1	1	High	III/IV	204.2	0	>50mm											2	1
Cohort1	IHC	41	IR	1	1		III/IV	50.3		>50mm											2	0
Cohort1	IHC	79	IR	1	1		III/IV	20.6		>50mm											3	0
Cohort1	IHC	72	CR	1	0	High	III/IV	241.3		>50mm											3	1
Cohort1	IHC	65	IR	1	1	High	III/IV	18.1333	0	>50mm											2	0
Cohort1	IHC			0															1	0
Cohort1	IHC	69	IR	1	1	High	III/IV	19.7667		>50mm											2	0
Cohort1	IHC	45	CR	1	1	High	III/IV	79.2333	0	>50mm											3	0
Cohort1	IHC			0															2	0
Cohort1	IHC	73	CR	1	1	High	III/IV	232.8		>50mm											3	1
Cohort1	IHC			0															2	1
Cohort1	IHC	73	IR	1	1	High	III/IV	12.2667		>50mm									0	0	4	0
Cohort1	IHC	74	CR	1	1	High	III/IV	68.5		>50mm											2	0
Cohort1	IHC	77	IR	1	1	High	III/IV	22.8667	0	>50mm											3	0
Cohort1	IHC	68	CR	1	1	High	III/IV	50.1667													3	0
Cohort1	IHC			0															1	0
Cohort1	IHC	57	CR	1	1	High	III/IV	55.3667	0	>50mm											3	0
Cohort1	IHC	62	CR	1	1	High	III/IV	72.2667	1	>50mm											2	0
Cohort1	IHC	76	CR	1	1	High	III/IV	127.433		>50mm											1	0
Cohort1	IHC		CR	1	1	High	III/IV	202.933													1	0
Cohort1	IHC	78	CR	1	1	High	III/IV	48.1	0	>50mm											3	0
Cohort1	IHC	43	CR	1	1	High	III/IV	41.9667	0	>50mm											2	1
Cohort1	IHC			0															6	0
Cohort1	IHC	68	IR	1	1	High	III/IV	15.4	1	>50mm											0	0
Cohort1	IHC	60	CR	1	1	High	III/IV	48.7		>50mm											4	1
Cohort1	IHC			0															2	0
Cohort1	IHC	81	CR	1	0	High	III/IV	89.2667											3	1	6	0
Cohort1	IHC	53	CR	1	1	High	III/IV	101.767	0	>50mm											3	0
Cohort1	IHC			0															3	0
Cohort1	IHC	38	CR	1	1	High	III/IV	53.8667		>50mm											1	0
Cohort1	IHC	66	IR	1	1	High	III/IV	16.3		>50mm											0	0
Cohort1	IHC	57	IR	1	1	High	III/IV	11.1333	0	>50mm											2	0
Cohort1	IHC			0															3	2
Cohort1	IHC			0															3	2
Cohort1	IHC	73	IR	1	1	High	III/IV	19.1333		>50mm											3	0
Cohort1	IHC			0																6
Cohort1	IHC	57	IR	1	1	High	III/IV	30.8	0	>50mm											3	0
Cohort1	IHC	56	IR	1	1	High	III/IV	33.5333	1	>50mm											0	0
Cohort1	IHC			0															2	0
Cohort1	IHC	75	IR	1	1	High	III/IV	21	0	>50mm											3	0
Cohort1	IHC			0															2	0
Cohort1	IHC			0															2	1
Cohort1	IHC			0															2	1
Cohort1	IHC			0															2	0
Cohort1	IHC			0															2	2
Cohort1	IHC			0															1	0
Cohort1	IHC			0															6	0
Cohort1	IHC			0																1
Cohort1	IHC			0															3	1
Cohort1	IHC			0															3	0
Cohort1	IHC			0															6	3
Cohort1	IHC			0															6	1
Cohort1	IHC			0															2	1
Cohort1	IHC			0															6	1
Cohort1	IHC			0															6	1
Cohort1	IHC	40	IR	1	1	High	III/IV	14.0667	1	>20mm-<=50mm											2	0
Cohort1	IHC			0															4	0
Cohort1	IHC			0															2	0
Cohort1	IHC			0															3	0
Cohort1	IHC		IR	1	1	High	III/IV	9.53333													3	0
Cohort1	IHC	72	IR	1	1	High	III/IV	3.56667	0	>50mm											3	0
Cohort1	IHC			0															2	1
Cohort1	IHC		IR	1	0	High	III/IV	109.367													1	0
Cohort2	IF	33	IR	1	1	High	III/IV	84.3		>50mm	S	YES	NO	YES			77.7895	88.01
Cohort2	IF	49	CR	1	1	High	III/IV	58.1667	0	>50mm	O	YES	NO	YES			212.568	127.143
Cohort2	IF	35	CR	1	0	Low	III/IV	199.033			O						169.167	184.23
Cohort2	IF	79	IR	1	1	High	III/IV	12.2667		>20mm-<=50mm	S						102.402	91.22
Cohort2	IF			0											367.946
Cohort2	IF			0											286.626
Cohort2	IF			0											373.743
Cohort2	IF			0											242.11
Cohort2	IF			0											356.715
Cohort2	IF			0											307.514
Cohort2	IF			0											247.339	69.6132
Cohort2	IF			0											292.58
Cohort2	IF			0											310.305	272.869
Cohort2	IF			0											347.728
Cohort2	IF			0											181.863
Cohort2	IF			0											533.708
Cohort2	IF			0											329.392
Cohort2	IF			0											409.08
Cohort2	IF			0											463.709	278.95
Cohort2	IF			0											476.664	409.185
Cohort2	IF			0											291.437
Cohort2	IF			0											253.418
Cohort2	IF			0											263.498
Cohort2	IF			0											262.483	249.205
Cohort2	IF			0											370.246	309.515
Cohort2	IF			0											171.465
Cohort2	IF			0											232.111
Cohort2	IF			0											216.871
Cohort2	IF			0											384.195
Cohort2	IF			0											280.867
Cohort2	IF			0											375.511
Cohort2	IF			0											335.929
Cohort2	IF			0											286.179
Cohort2	IF			0											495.8
Cohort2	IF	55	CR	1	0	High	III/IV	122.5	0	>50mm	O	YES	NO	NO			175.985	169.575
Cohort2	IF	46	IR	1	0	High	III/IV	110.133	1	>50mm	O	YES	YES	YES			119.076	140.135
Cohort2	IF	51	CR	1	0	High	I/II	189.533	0	>1mm-<=20mm	O						108.128	95.71
Cohort2	IF	71	IR	1	1	High	III/IV	17.8667	1	>50mm	O						152.267	111.12
Cohort2	IF	82	CR	1	0	High	I/II	184.367	0	>1mm-<=20mm	O						149.344	122.21
Cohort2	IF	24	CR	1	0	High	III/IV	177.067		>50mm	O						177.72	151.165
Cohort2	IF	60	IR	1	1	High	III/IV	25.1333	1	>50mm	O	YES	YES	NO			55.3893	56.2125
Cohort2	IF	72		1	1	High	III/IV	19.7333		>50mm	O						248.203	152.78
Cohort2	IF	55	CR	1	1	High	III/IV	45.8333		>50mm	O						107.891	82.7075
Cohort2	IF	77	CR	1	0	High	I/II	162.033	0	>1mm-<=20mm	O						148.08	103.638
Cohort2	IF	57	CR	1	1	High		41.4333		>50mm	O						90.4331	148.705
Cohort2	IF	66	CR	1	1	High	III/IV	26		>50mm	O						102.402	84.515
Cohort2	IF	51	CR	1	1	High	III/IV	32.1		>50mm	O	YES	NO	YES			170.116	85.9725
Cohort2	IF	59	CR	1	1	High	III/IV	66.2667		>50mm	O	YES	NO	YES			80.3614	85.6675
Cohort2	IF	70	CR	1	1	High	III/IV	18.9667		>50mm	O						106.433	92.67
Cohort2	IF	62	IR	1	1	High	III/IV	29.6667	0	>20mm-<=50mm	O	YES	YES	NO			176.468	129.06
Cohort2	IF	44	CR	1	0	High	I/II	176.067	0	>20mm-<=50mm	O						157.838	85.42
Cohort2	IF	46	CR	1	0	High	III/IV	97.3667	0	>50mm		YES	NO	YES			194.082	114.23
Cohort2	IF	63	CR	1	0	High	I/II	131.667	0	>20mm-<=50mm	O						92.6046	128.632
Cohort2	IF	60	IR	1	1	Low	III/IV	39.8		>20mm-<=50mm	O						81.3456	94.7667
Cohort2	IF	57	CR	1	1	High	III/IV	31.0667		>50mm	S						173.775	150.695
Cohort2	IF	59	CR	1	1	High	III/IV	57.1667		>50mm	O	YES	NO	YES			172.446	134.023
Cohort2	IF	44	CR	1	0	High	I/II	73.5667	0	>1mm-<=20mm	O	NO	YES	NO			130.194	92.92
Cohort2	IF	75	CR	1	1	High	III/IV	20.9667		>50mm	O	YES	NO	NO			124.037	120.04
Cohort2	IF	53	CR	1	1	High	III/IV	55.5333	0	>50mm	O	YES	NO	YES			127.976	104.735
Cohort2	IF	31	CR	1	1	High	III/IV	67.2667			O	YES	YES	YES			140.915	180.955
Cohort2	IF	71	IR	1	1	High	III/IV	12.1333	0	>50mm	O	YES	YES	YES			191.575	276.705
Cohort2	IF	47	CR	1	1	High	III/IV	26.3333	0	>50mm	S	YES	YES	NO			119.814	104.097
Cohort2	IF	51	CR	1	0	High	III/IV	117.633	0	>50mm	O	NO	NO	YES			86.8291	104.36
Cohort2	IF	79	IR	1	1	High	III/IV	10.8	1	>50mm	S	YES	NO	YES			131.388	111.57
Cohort2	IF	72	CR	1	1	High	III/IV	44.1667	0	>50mm	O	YES	NO	YES			129.824	125.67
Cohort2	IF	64	IR	1	1	High	III/IV	13.5333		>50mm	O	YES	YES	YES			181.545	113.305
Cohort2	IF	66	CR	1	1	High	III/IV	47.0333		>50mm	S						227.563	166.98
Cohort2	IF	73	CR	1	1	High	III/IV	71.2			O	YES	YES	YES			157.306	116.14
Cohort2	IF	54	CR	1	1	High	III/IV	100.3		>50mm	O	YES	NO	YES			156.399	107.743
Cohort2	IF	59	CR	1	1	High	III/IV	41.4	1	>50mm	O	YES	NO	NO			154.84	112.5
Cohort2	IF	53	CR	1	1	High	III/IV	20.9667	0	>50mm	O	NO	NO	NO			146.786	124.01
Cohort2	IF	53	CR	1	1	High	III/IV	70.9		>50mm	O	YES	YES	YES			106.964	88.245
Cohort2	IF	54	CR	1	1	High	III/IV	20.6667		>50mm	O						124.9	125.02
Cohort2	IF	66	CR	1	1	High	III/IV	36.4333		>50mm	S	YES	YES	NO			107.423	106.287
Cohort2	IF	74	IR	1	1	High	III/IV	22.2333		>50mm	S	NO	NO	YES			154.645	120.533
Cohort2	IF	66	CR	1	0	High	I/II	89	0	>20mm-<=50mm	O	NO	NO	YES			203.127	164.85
Cohort2	IF	67	CR	1	1	High	III/IV	79.7333	0	>50mm	O	NO	YES	YES			214.783	322.087
Cohort2	IF	45	IR	1	0	High	III/IV	61.5333	0	>50mm	O	NO	YES	YES			97.0835	113.545
Cohort2	IF	52	CR	1	0	High	III/IV	105	1	>50mm	O						158.096	132.63
Cohort2	IF	62	CR	1	0	High		128.067		>20mm-<=50mm	O						161.082	200.9
Cohort2	IF	67	CR	1	0	High	I/II	100.4		>1mm-<=20mm	O						127.718	100.35
Cohort2	IF	79		1	1	High	III/IV	5.23333		>50mm	S	YES	NO	YES			189.867	110.668
Cohort2	IF	83	CR	1	1	High	III/IV	23.1667	0	>50mm	S	YES	NO	YES			136.13	111.82
Cohort2	IF	55	CR	1	0	High	I/II	104.333	0	>20mm-<=50mm	O	NO	NO	YES			120.044	103.025
Cohort2	IF	56	IR	1	1	High	III/IV	13.2	1	>50mm	O	YES	NO	YES			231.879	157.51
Cohort2	IF	62	CR	1	1	High	III/IV	57.4667		>50mm	S	YES	NO	YES			154.901	82.785
Cohort2	IF	67	CR	1	1	High	III/IV	19.2		>50mm		YES	NO	YES			211.266	185.047
Cohort2	IF	68	CR	1	0	High	III/IV	102.033	1	>20mm-<=50mm	O	YES	YES	NO			154.794	139.015
Cohort2	IF	46	CR	1	0	High	III/IV	102.533	0	>50mm	S	YES	YES	NO			92.1932	102.007
Cohort2	IF	47	CR	1	0	High	III/IV	65.5667	0	>50mm	O						127.128	144.895
Cohort2	IF	64	CR	1	0	High	III/IV	126.633	0	>50mm	O	NO	NO	NO			121.996	88.9525
Cohort2	IF	69	CR	1	1	High	III/IV	11.3333		>50mm	O	YES	NO	NO			158.185	93.6667
Cohort2	IF	73	IR	1	1	High	I/II	21.9333		>20mm-<=50mm	S	NO	YES	NO			242.356	145.34
Cohort2	IF	38	CR	1	1	High	III/IV	63.0667		>50mm	S	YES	NO	NO			160	173.623
Cohort2	IF	66	CR	1	0	High	I/II	87.9333	0	>20mm-<=50mm	O	NO	YES	YES			237.353	266.06
Cohort2	IF	68	CR	1	1	Low	III/IV	58.1333	1	>50mm	O	NO	NO	NO			139.173	122.49
Cohort2	IF	65	IR	1	1	High	I/II	44.7667	0	>20mm-<=50mm	O						154.373	236.84
Cohort2	IF	72	IR	1	1	High	III/IV	16.5667	1	>50mm	O	YES	NO	YES			217.552	216.998
Cohort2	IF	71	CR	1	0	High	III/IV	102.167		>50mm	O	YES	YES	NO			142.192	114.56
Cohort2	IF	72	CR	1	1	High	III/IV	17.1		>50mm	O	YES	NO	YES			150.526	129.07
Cohort2	IF	75	CR	1	0	High	I/II	81.4333	0	>1mm-<=20mm	O						129.274	89.13
Cohort2	IF	62	IR	1	1	High	III/IV	23.0333		>50mm	O	YES	YES	YES			155.419	105.663
Cohort2	IF	68	CR	1	0	High	III/IV	80	0	>50mm		NO	NO	YES			195.163	107.783
Cohort2	IF	62	NA	1	0	High	I/II	76.7333	0	>1mm-<=20mm	O						74.5828	125.37
Cohort2	IF	51	IR	1	0	High	III/IV	107.633	0	>50mm	O	NO	NO	YES			83.701	93.0175
Cohort2	IF	60	CR	1	1	High	III/IV	20.7333		>50mm	O	YES	YES	YES			120.546	111.19
Cohort2	IF	68	CR	1	1	High	III/IV	32.7		>50mm	O	YES	YES	YES			184.829	164.763
Cohort2	IF	62	CR	1	1	High	III/IV	42.1333		>50mm	O	YES	YES	YES			145.22	138.457
Cohort2	IF	71	CR	1	0	High	III/IV	75.7	0	>50mm	S	YES	NO	NO			157.548	120.145
Cohort2	IF	53	IR	1	1	High	III/IV	34.3333		>50mm	S	YES	NO	YES			139.033	93.9875
Cohort2	IF	71	CR	1	1	High	III/IV	11.4333	0	>50mm	S	YES	NO	YES			164.073	104.715
Cohort2	IF	41	CR	1	1	High	III/IV	26.2333		>50mm	S	YES	YES	YES			147.622	137.335
Cohort2	IF	68	CR	1	1	High	III/IV	17.5			O	YES	YES	YES			152.595	140.43
Cohort2	IF	39	CR	1	0	High	III/IV		1	>1mm-<=20mm	O						104.981	148.685
Cohort2	IF	55	CR	1	0	High	III/IV	67.9333	1	>50mm	O	YES	YES	YES			180.415	168.907
Cohort2	IF	64	CR	1	0	High	I/II	66.7333	0	>20mm-<=50mm	O	YES	YES	YES			148.934	155.263
Cohort2	IF	58	CR	1	0	High	III/IV	66.0667		>50mm	S	YES	NO	YES			174.253	113.185
Cohort2	IF	56	CR	1	1	High	III/IV	91.4333		>50mm	O						203.992	101.95
Cohort2	IF	64		1	1	Low		26.2667		>50mm	S						206.292	206.44
Cohort2	IF	57	CR	1	0	High	I/II	87.3667	0	>1mm-<=20mm	O	NO	NO	YES			117.382	166.177
Cohort2	IF	77	IR	1	1	High	III/IV	9	0	>50mm	O	YES	YES	NO			243.533	235.56
Cohort2	IF	62	CR	1	0	High	I/II	78.9667	0	>1mm-<=20mm	O	YES	NO	YES			145.285	105.583
Cohort2	IF	59	IR	1	1	High	III/IV	50.2333	1	>50mm	O	YES	YES	YES			268.685	166.035
Cohort2	IF	71	CR	1	1	High	III/IV	45.9667	0	>50mm	S	YES	NO	YES			163.881	156.375
Cohort2	IF	70	IR	1	1	High	III/IV	12.9333	0	>50mm	O	YES	NO	NO			136.381	108.51
Cohort2	IF	47	CR	1	1	High	III/IV	53.8		>50mm	O	YES	NO	YES			218.719	168.905
Cohort2	IF	71	CR	1	0	Low	III/IV	51.2		>50mm							227.445	366.715
Cohort2	IF	71	IR	1	1	High	III/IV	12.6333	0	>50mm	O						164.196	131.812
Cohort2	IF	72	CR	1	1	High	III/IV	19.3333	0	>50mm	O	YES	NO	YES			150.778	122.8
Cohort2	IF	57	CR	1	1	High	III/IV	18.5		>50mm	O	YES	YES	NO			180.204	159.123
Cohort2	IF	68	CR	1	1	High	III/IV	18.3667	1	>50mm	O	YES	YES	NO			119.878	171.752
Cohort2	IF	67	CR	1	1	High	III/IV	22.2		>50mm	O	NO	NO	YES			231.98	291.585
Cohort2	IF	73	CR	1	0	High	III/IV	61.5667	0	>50mm	O	YES	YES	NO			153.444	132.035
Cohort2	IF	51	CR	1	0	High	III/IV	73	0	>50mm	O	NO	YES	YES			175.804	247.05
Cohort2	IF	76	CR	1	1	High	III/IV	43.9667		>50mm	O	YES	NO	YES			137.459	131.593

## Sheet: Data Dictionary
Variable	Description
Cohort	Cohort 1 or Cohort 2
Assay	Assay used to quantify CAV1
Age_at_Diagnosis	Age at diagnosis, missing for benign cases
Response_Therapy	Response to chemotherapy (CR=complete response; IR=Incomplete response)
Case	Indicator for affected status (1=serous cancer case; 0=benign)
Death	Indicator for vital status (1=dead; 0=alive)
Grade	Grade of disease, missing for benign cases
Stage	Stage of disease, missing for benign cases
Survival_months	Survival time in months
Nodal_status	pN stage (0/Not involved or 1/involved)
Tumor_size	pT stage
Debulking	Debulking status (O=Optimal; S=Suboptimal)
LVI	Lymphovascular invasion present
TIL	Tumor infiltrating lymphocyte aggregates present
CYSTIC	Cystic component present
cav1NS_mean	Normal stroma mean score, IF assay only
cav1NE_mean	Normal epithelium mean score, IF assay only
cav1DS_mean	Tumor stroma mean score, IF assay only
cav1TE_mean	Tumor epithelium mean score, IF assay only
NE_Hscore	Normal epithelium Hscore, IHC assay only
NS_Hscore	Normal stroma Hscore, IHC assay only
TE_Hscore	Tumor epithelium Hscore, IHC assay only
DS_Hscore	Tumor stroma Hscore, IHC assay only
